# Supplementary material for: A conditional random field based approach for high-accuracy part-of-speech tagging using language-independent features
Source: PeerJ Comput Sci. 2024 Dec 11;10:e2577. doi: 10.7717/peerj-cs.2577 (PMC11784857; doi:10.7717/peerj-cs.2577)
Supplement: Supplemental Information 1 [file peerj-cs-10-2577-s001.ipynb]

# %% [code]
import pandas as pd
from sklearn.model_selection import train_test_split
from sklearn_crfsuite import CRF
from sklearn_crfsuite.metrics import flat_accuracy_score

# Load the dataset
data = pd.read_excel("myPOStaggedDataset_Word_PrevWord_NextWord_Next2Word_WL.xlsx")

# Preprocess the data and create the required format for CRF
X = []
y = []

# Group by each sentence using row index
for _, group in data.groupby(data.index // 5):
    sentence_features = []
    sentence_labels = []

    for _, row in group.iterrows():
        features = {
            'Word': str(row['Word']),
            'PrevWord': str(row['PrevWord']),
            'NextWord': str(row['NextWord']),
            'Next2Word': str(row['Next2Word']),
            'WordLength': int(row['WordLength'])
        }
        label = str(row['POS'])

        sentence_features.append(features)
        sentence_labels.append(label)

    X.append(sentence_features)
    y.append(sentence_labels)

# Split the data into train and test sets
X_train, X_test, y_train, y_test = train_test_split(X, y, test_size=0.2, random_state=42)

# Train the CRF model
crf = CRF(
    algorithm='lbfgs',
    c1=0.1,
    c2=0.1,
    max_iterations=100,
    all_possible_transitions=True
)
crf.fit(X_train, y_train)

# Predict on the test set
y_pred = crf.predict(X_test)

# Evaluate the model
accuracy = flat_accuracy_score(y_test, y_pred)
print("Accuracy:", accuracy)


# %% [code]
from sklearn.metrics import classification_report

# Flatten the predicted and true labels for each sentence
flattened_y_test = [label for sentence_labels in y_test for label in sentence_labels]
flattened_y_pred = [label for sentence_labels in y_pred for label in sentence_labels]

# Create a classification report
report = classification_report(flattened_y_test, flattened_y_pred, zero_division=1)

print("Classification Report:")
print(report)

# Evaluate the model
accuracy = flat_accuracy_score(y_test, y_pred)
print("Accuracy:", accuracy)

# %% [code]


# %% [code]
from sklearn.metrics import confusion_matrix
import numpy as np
import matplotlib.pyplot as plt
import seaborn as sns

# Flatten the predicted and true labels for each sentence
flattened_y_test = [label for sentence_labels in y_test for label in sentence_labels]
flattened_y_pred = [label for sentence_labels in y_pred for label in sentence_labels]

# Get the unique labels
unique_labels = np.unique(flattened_y_test + flattened_y_pred)

# Create the confusion matrix
conf_matrix = confusion_matrix(flattened_y_test, flattened_y_pred, labels=unique_labels)

# Plot the confusion matrix
plt.figure(figsize=(15, 12))
sns.heatmap(conf_matrix, annot=True, fmt='d', xticklabels=unique_labels, yticklabels=unique_labels, cmap='Blues')
plt.xlabel('Predicted')
plt.ylabel('True')
plt.title('Confusion Matrix')
plt.show()

# %% [code]
import pandas as pd
import numpy as np
from sklearn.metrics import confusion_matrix, classification_report

# Flatten the predicted and true labels for each sentence
flattened_y_test = [label for sentence_labels in y_test for label in sentence_labels]
flattened_y_pred = [label for sentence_labels in y_pred for label in sentence_labels]

# Get the unique labels
unique_labels = np.unique(flattened_y_test + flattened_y_pred)

# Create the confusion matrix
conf_matrix = confusion_matrix(flattened_y_test, flattened_y_pred, labels=unique_labels)

# Initialize dictionaries to store TP, FP, TN, FN for each label
label_tp = {}
label_fp = {}
label_tn = {}
label_fn = {}

# Compute TP, FP, TN, FN for each label
for i, label in enumerate(unique_labels):
    tp = conf_matrix[i, i]
    fp = conf_matrix[:, i].sum() - tp
    fn = conf_matrix[i, :].sum() - tp
    tn = conf_matrix.sum() - (tp + fp + fn)
    
    label_tp[label] = tp
    label_fp[label] = fp
    label_tn[label] = tn
    label_fn[label] = fn

# Create a DataFrame to display the results
data = {
    'Label': unique_labels,
    'True Positives (TP)': [label_tp[label] for label in unique_labels],
    'False Positives (FP)': [label_fp[label] for label in unique_labels],
    'True Negatives (TN)': [label_tn[label] for label in unique_labels],
    'False Negatives (FN)': [label_fn[label] for label in unique_labels]
}

result_df = pd.DataFrame(data)

# Print the DataFrame
print(result_df)


# %% [code]
# Saving the model for later use

# %% [code]
import pandas as pd
from sklearn_crfsuite import CRF

# Save the model
import joblib

model_filename ='crf_model_POSTagging.urdu'
joblib.dump(crf, model_filename)

# %% [code]
# Prediction of the Model on Unseen out of the corpus data

# %% [code]
import pandas as pd

# Load the unseen data from a file
unseen_data = pd.read_excel('validation_Word_PrevWord_NextWord_Next2Word_WL.xlsx')

def preprocess_unseen_data(unseen_data):
    X_unseen = []  # List to store the preprocessed features for the unseen data
    y_unseen = []  # List to store the corresponding labels for the unseen data
    
    # Group by each sentence using row index
    for _, group in unseen_data.groupby(unseen_data.index // 5):
        sentence_features = []
        sentence_labels = []

        for _, row in group.iterrows():
            features = {
                'Word': str(row['Word']),
                'PrevWord': str(row['PrevWord']),
                'NextWord': str(row['NextWord']),
                'Next2Word': str(row['Next2Word']),
                'WordLength': int(row['WordLength'])
            }

            # Since the 'POS' label is not available for unseen data, we can use a placeholder label
            # We can replace 'N/A' with an appropriate placeholder for the label
            label = 'N/A'

            sentence_features.append(features)
            sentence_labels.append(label)

        X_unseen.append(sentence_features)
        y_unseen.append(sentence_labels)

    return X_unseen, y_unseen

# Preprocess the unseen data for prediction
X_unseen, y_unseen = preprocess_unseen_data(unseen_data)

# Load the trained CRF model
loaded_crf = joblib.load('crf_model_POSTagging.urdu')

# Use the loaded model to predict labels for the unseen data
y_pred_unseen = loaded_crf.predict(X_unseen)

# Display the predicted labels for the unseen data
print("Word: Predicted Label")
for i, sentence_pred in enumerate(y_pred_unseen):
    for j, predicted_label in enumerate(sentence_pred):
        word = X_unseen[i][j]['Word']
        print(f"{word}: {predicted_label}")


# %% [code]
# out of 1161 tokens, 1108 (95.4%) have been correctly predicted and 53 (4.6%) as incorrect. 

# %% [code]
# Incorrectly Tagged POS Tags with their incorrect prediction counts are: NN 19, JJ 9, PRP 6, PDM 4, VBI 3, NNP 3, 
# SC 2, VBF 2, SCP 1, INJ 1, AUXA 1, AUXT 1 and OD 1. 

# %% [code]
# increasing the size of the training data may improve further the prediction performance of the model
