# Supplementary material for: A conditional random field based approach for high-accuracy part-of-speech tagging using language-independent features
Source: PeerJ Comput Sci. 2024 Dec 11;10:e2577. doi: 10.7717/peerj-cs.2577 (PMC11784857; doi:10.7717/peerj-cs.2577)
Supplement: Supplemental Information 4 [file peerj-cs-10-2577-s004.txt]

The first file named "CRF Implementation of myPOSTagging Word_PrevWord_NextWord_Next2Word_WL.ipynb" contains the Python code for implementation of the Urdu POS tagging approach. 

The second Microsoft Excel file having name "myPOStaggedDataset_Word_PrevWord_NextWord_Next2Word_WL.xlsx" is the dataset in the required format of the model (used for training and testing of the model). The data has already been tokenized and formatted as per requirement of the model, therefore does not require any pre-processing. 

The third file with the name "crf_model_POSTagging.urdu" has the saved trained model.
